# Supplementary material for: Looking back on a decade of barcoding crustaceans
Source: Zookeys. 2015 Nov 23;(539):53–81. doi: 10.3897/zookeys.539.6530 (PMC4714055; doi:10.3897/zookeys.539.6530)
Supplement: Supplementary material 1 — A decade of DNA barcoding of crustaceans: input file [file zookeys-539-053-s001.xlsx]

## Sheet: Sheet1
Year	First author	All authors	Title	Journal	Total Citations	Average citations/year	OpenAccess	Taxon	Subject Area	Geographic region	Habitat	Use of BOLD
2006	Witt	Witt, Jonathan D. S.; Threloff, Doug L.; Hebert, Paul D. N.	DNA barcoding reveals extraordinary cryptic diversity in an amphipod genus: implications for desert spring conservation	Molecular Ecology	172	17.20		Amphipoda	Genetic variability	North America	F	YES
2009	Petrusek	Petrusek, Adam; Tollrian, Ralph; Schwenk, Klaus; Haas, Andreas; Laforsch, Christian	A "crown of thorns'' is an inducible defense that protects Daphnia against an ancient predator	Proceedings of the National Academy of Sciences of the USA	30	4.29		Diplostraca	Genetic variability	Europe, Asia	F	NO
2010	Bradford	Bradford, T.; Adams, M.; Humphreys, W. F.; Austin, A. D.; Cooper, S. J. B.	DNA barcoding of stygofauna uncovers cryptic amphipod diversity in a calcrete aquifer in Western Australia's arid zone	Molecular Ecology Resources	28	4.67		Amphipoda	Genetic variability	Australia	F	NO
2011	Havermans	Havermans, C.; Nagy, Z. T.; Sonet, G.; De Broyer, C.; Martin, P.	DNA barcoding reveals new insights into the diversity of Antarctic species of Orchomene sensu lato (Crustacea: Amphipoda: Lysianassoidea)	Deep-Sea Research Part II - Topical Studies in Oceanography	25	5.00		Amphipoda	Genetic variability	Southern Ocean	M	NO
2009	Costa	Costa, F. O.; Henzler, C. M.; Lunt, D. H.; Whiteley, N. M.; Rock, J.	Probing marine Gammarus (Amphipoda) taxonomy with DNA barcodes	Systematics and Biodiversity	23	3.29		Amphipoda	Genetic variability	Europe, North America, Atlantic Ocean	M, F	YES
2011	da Silva	da Silva, Joana Matzen; Creer, Simon; dos Santos, Antonina; Costa, Ana C.; Cunha, Marina R.; Costa, Filipe O.; Carvalho, Gary R.	Systematic and evolutionary insights derived from mtDNA COI barcode diversity in the Decapoda (Crustacea: Malacostraca)	PLoS ONE	21	4.20	OA	Decapoda	Genetic variability	Atlantic Ocean	M	YES
2011	Vergamini	Vergamini, Fernanda G.; Pileggi, Leonardo G.; Mantelatto, Fernando L.	Genetic variability of the Amazon River prawn Macrobrachium amazonicum (Decapoda, Caridea, Palaemonidae)	Contributions to Zoology	19	3.80	OA	Decapoda	Genetic variability	South America	F	NO
2011	Xu	Xu, Lei; Han, Bo-Ping; Van Damme, Kay; Vierstraete, Andy; Vanfleteren, Jacques R.; Dumont, Henri J.	Biogeography and evolution of the Holarctic zooplankton genus Leptodora (Crustacea: Branchiopoda: Haplopoda)	Journal of Biogeography	16	3.20		Diplostraca	Genetic variability	Europe, Asia	F	NO
2008	Montiel-Martinez	Montiel-Martinez, Aidee; Ciros-Perez, Jorge; Ortega-Mayagoitia, Elizabeth; Elias-Gutierrez, Manuel	Morphological, ecological, reproductive and molecular evidence for Leptodiaptomus garciai (Osorio-Tafall 1942) as a valid endemic species	Journal of Plankton Research	13	1.62		Copepoda	Genetic variability	North America	F	YES
2011	Naro-Maciel	Naro-Maciel, Eugenia; Reid, Brendan; Holmes, Katherine E.; Brumbaugh, Daniel R.; Martin, Meredith; DeSalle, Rob	Mitochondrial DNA sequence variation in spiny lobsters: population expansion, panmixia, and divergence	Marine Biology	13	2.60		Decapoda	Genetic variability	Atlantic Ocean	M	YES
2011	Schwentner	Schwentner, Martin; Timms, Brian V.; Richter, Stefan	An integrative approach to species delineation incorporating different species concepts: a case study of Limnadopsis (Branchiopoda: Spinicaudata)	Biological Journal of the Linnean Society	13	2.60		Diplostraca	Genetic variability	Australia	F	NO
2010	Munoz	Munoz, J.; Pacios, F.	Global biodiversity and geographical distribution of diapausing aquatic invertebrates: the case of the cosmopolitan brine shrimp, Artemia (Branchiopoda, Anostraca)	Crustaceana	11	1.83		Anostraca	Genetic variability	Global	F	NO
2011	Jeffrey	Jeffery, Nicholas W.; Elias-Gutierrez, Manuel; Adamowicz, Sarah J.	Species diversity and phylogeographical affinities of the Branchiopoda (Crustacea) of Churchill, Manitoba, Canada	PLoS ONE	10	2.00	OA	"Crustacea"	Genetic variability	North America	F	YES
2010	Pilgrim	Pilgrim, Erik M.; Darling, John A.	Genetic diversity in two introduced biofouling amphipods (Ampithoe valida & Jassa marmorata) along the Pacific North American coast: investigation into molecular identification and cryptic diversity	Diversity and Distribution	10	1.67		Amphipoda	Genetic variability	Pacific Ocean	M	NO
2010	Filipova	Filipova, Lenka; Holdich, David M.; Lesobre, Jerome; Grandjean, Frederic; Petrusek, Adam	Cryptic diversity within the invasive virile crayfish Orconectes virilis (Hagen, 1870) species complex: new lineages recorded in both native and introduced ranges	Biological Invasions	9	1.50		Decapoda	Genetic variability	North America, Europe	F	NO
2011	Karanovic	Karanovic, Tomislav; Cooper, Steven J. B.	Molecular and morphological evidence for short range endemism in the Kinnecaris solitaria complex (Copepoda: Parastenocarididae), with descriptions of seven new species	Zootaxa	9	1.80		Copepoda	Genetic variability	Australia	F	NO
2012	Young	Young, Shuh-Sen; Ni, Mei-Hui; Liu, Min-Yun	Systematic study of the Simocephalus sensu stricto species group (Cladocera: Daphniidae) from Taiwan by morphometric and molecular analyses	Zoological Studies	8	2.00	OA	Diplostraca	Genetic variability	Pacific Ocean	F	NO
2010	Haye	Haye, Pilar A.; Salinas, Pilar; Acuna, Enzo; Poulin, Elie	Heterochronic phenotypic plasticity with lack of genetic differentiation in the southeastern Pacific squat lobster Pleuroncodes monodon	Evolution & Development	7	1.17		Decapoda	Genetic variability	Pacific Ocean	M	NO
2012	King	King, Rachael A.; Bradford, Tessa; Austin, Andrew D.; Humphreys, William F.; Cooper, Steven J. B.	Divergent molecular lineages and not-so-cryptic species: the first descriptions of stygobitic chiltoniid amphipods (Talitroidea: Chiltoniidae) from Western Australia	Journal of Crustacean Biology	7	1.75		Amphipoda	Genetic variability	Australia	F	NO
2009	Makino	Makino, Wataru; Tanabe, Akifumi S.	Extreme population genetic differentiation and secondary contact in the freshwater copepod Acanthodiaptomus pacificus in the Japanese Archipelago	Molecular Ecology	7	1.00		Copepoda	Genetic variability	Asia	F	NO
2012	Negri	Negri, Mariana; Pileggi, Leonardo G.; Mantelatto, Fernando L.	Molecular barcode and morphological analyses reveal the taxonomic and biogeographical status of the striped-legged hermit crab species Clibanarius sclopetarius (Herbst, 1796) and Clibanarius vittatus (Bosc, 1802) (Decapoda: Diogenidae)	Invertebrate Systematics	6	1.50		Decapoda	Genetic variability	Atlantic Ocean	M	NO
2013	Sharma	Sharma, Pranay; Kotov, Alexey A.	Molecular approach to identify sibling species of the Ceriodaphnia cornuta complex (Cladocera: Daphniidae) from Australia with notes on the continental endemism of this group	Zootaxa	6	2.00		Diplostraca	Genetic variability	Australia	F	NO
2010	Ketmaier	Ketmaier, Valerio; De Matthaeis, Elvira	Allozymes and mtDNA Reveal Two Divergent Lineages in Orchestia cavimana (Amphipoda: Talitridae)	Journal of Crustacean Biology	5	0.83		Amphipoda	Genetic variability	Europe	F	NO
2014	Weiss	Weiss, Martina; Macher, Jan Niklas; Seefeldt, Meike Anna; Leese, Florian	Molecular evidence for further overlooked species within the Gammarus fossarum complex (Crustacea: Amphipoda)	Hydrobiologia	5	2.50		Amphipoda	Genetic variability	Europe	F	NO
2012	Camacho	Camacho, Ana I.; Dorda, Beatriz A.; Rey, Isabel	Undisclosed taxonomic diversity of Bathynellacea (Malacostraca: Syncarida) in the Iberian Peninsula revealed by molecular data	Journal of Crustacean Biology	4	1.00		Bathynellacea	Genetic variability	Europe	F	NO
2012	Knox	Knox, Matthew A.; Hogg, Ian D.; Pilditch, Conrad A.; Loerz, Anne-Nina; Hebert, Paul D. N.; Steinke, Dirk	Mitochondrial DNA (COI) analyses reveal that amphipod diversity is associated with environmental heterogeneity in deep-sea habitats	Molecular Ecology	3	0.75		Amphipoda	Genetic variability	Pacific Ocean	M	YES
2009	Laforsch	Laforsch, Christian; Haas, Andreas; Jung, Nina; Schwenk, Klaus; Tollrian, Ralph; Petrusek, Adam	Crown of thorns of Daphnia: an exceptional inducible defense discovered by DNA barcoding	Communicative & Integrative Biology	3	0.43		Diplostraca	Genetic variability	N/A	N/A	NO
2014	Mamos	Mamos, Tomasz; Wattier, Remi; Majda, Aneta; Sket, Boris; Grabowski, Michal	Morphological vs. molecular delineation of taxa across montane regions in Europe: the case study of Gammarus balcanicus Schäferna, (Crustacea: Amphipoda)	Journal of Zoological Systematics and Evolutionary Research	3	1.50		Amphipoda	Genetic variability	Europe	F	NO
2010	Oliveira-Biener	Oliveira-Biener, Ulla; Melzer, Roland R.; Miller, Michael A.	Pilumnus Leach (Decapoda : Pilumnidae Samouelle) from Mediterranean and adjacent Atlantic waters: a COI analysis	Invertebrate Systematics	3	0.50		Decapoda	Genetic variability	Atlantic Ocean	M	NO
2012	Vergilino	Vergilino, Roland; Dionne, Kaven; Nozais, Christian; Dufresne, France; Belzile, Claude	Genome size differences in Hyalella cryptic species	Genome	3	0.75		Amphipoda	Genetic variability	North America	F	NO
2014	Brix	Brix, Saskia; Svavarsson, Joerundur; Leese, Florian	A multi-gene analysis reveals multiple highly divergent lineages of the isopod Chelator insignis (Hansen, 1916) south of Iceland	Polish Polar Research	2	1.00	OA	Isopoda	Genetic variability	Atlantic Ocean	M	NO
2013	Stupnikova	Stupnikova, A. N.; Kulagin, D. N.; Neretina, T. V.; Mugue, N. S.	Mitochondrial DNA polymorphism (CO1) of three dominant copepod species in the South Atlantic	Oceanology	2	0.67		Copepoda	Genetic variability	Atlantic Ocean	M	NO
2011	Brix	Brix, Saskia; Riehl, Torben; Leese, Florian	First genetic data for species of the genus Haploniscus Richardson, 1908 (Isopoda: Asellota: Haploniscidae) from neighbouring deep-sea basins in the South Atlantic	Zootaxa	1	0.20		Isopoda	Genetic variability	Atlantic Ocean	M	YES
2014	Cornils	Cornils, Astrid; Held, Christoph	Evidence of cryptic and pseudocryptic speciation in the Paracalanus parvus species complex (Crustacea, Copepoda, Calanoida)	Frontiers in Zoology	1	0.50	OA	Copepoda	Genetic variability	Global	M	NO
2012	Lörz	Loerz, Anne-Nina; Smith, Peter; Linse, Katrin; Steinke, Dirk	High genetic diversity within Epimeria georgiana (Amphipoda) from the southern Scotia Arc	Marine Biodiversity	1	0.25		Amphipoda	Genetic variability	Southern Ocean	M	YES
2012	Terossi	Terossi, Mariana; Mantelatto, Fernando L. arw	Morphological and genetic variability in Hippolyte Obliquimanus Dana, 1852 (Decapoda, Caridea, Hippolytidae) from Brazil and the Caribbean Sea	Crustaceana	1	0.25		Decapoda	Genetic variability	Atlantic Ocean	M	NO
2014	Carvalho-Batista	Carvalho-Batista, Abner; Negri, Mariana; Pileggi, Leonardo G.; Castilho, Antonio L.; Costa, Rogerio C.; Mantelatto, Fernando L.	Inferring population connectivity across the range of distribution of the stiletto shrimp Artemesia longinaris Spence Bate, 1888 (Decapoda, Penaeidae) from DNA barcoding: implications for fishery management	ZooKeys	0	0.00	OA	Decapoda	Genetic variability	Atlantic Ocean	M	NO
2014	Huang	Huang, Xiaona; Shi, Xinlu; Kotov, Alexey A.; Gu, Fukang	Confirmation through genetic analysis of the existence of many local phyloclades of the genus Simocephalus (Crustacea, Cladocera) in China	PLoS ONE	0	0.00	OA	Diplostraca	Genetic variability	Asia	F	NO
2014	Lagrue	Lagrue, Clement; Wattier, Remi; Galipaud, Matthias; Gauthey, Zoe; Rullmann, Jean-Paul; Dubreuil, Christine; Rigaud, Thierry; Bollache, Loic	Confrontation of cryptic diversity and mate discrimination within Gammarus pulex and Gammarus fossarum species complexes	Freshwater Biology	0	0.00		Amphipoda	Genetic variability	Europe	F	NO
2013	Major	Major, Kaley; Soucek, David J.; Giordano, Rosanna; Wetzel, Mark J.; Soto-Adames, Felipe	The common ecotoxicology laboratory strain of Hyalella azteca is genetically distinct from most wild strains sampled in Eastern North America	Environmental Toxicology and Chemistry	0	0.00		Amphipoda	Genetic variability	North America	F	NO
2013	Ocampo	Ocampo, Emiliano H.; Robles, Rafael; Terossi, Mariana; Nunez, Jesus D.; Cledon, Maximiliano; Mantelatto, Fernando L.	Phylogeny, phylogeography, and systematics of the American pea crab genus Calyptraeotheres Campos, 1990, inferred from molecular markers	Zoological Journal of the Linnean Society	0	0.00		Decapoda	Genetic variability	Atlantic Ocean, Pacific Ocean	M	NO
2013	Pilgrim	Pilgrim, Erik M.; Blum, Michael J.; Reusser, Deborah A.; Lee, Henry, II; Darling, John A.	Geographic range and structure of cryptic genetic diversity among Pacific North American populations of the non-native amphipod Grandidierella japonica	Biological Invasions	0	0.00		Amphipoda	Genetic variability	Pacific Ocean	M	NO
2014	Schubart	Schubart, Christoph D.; Aichinger, Bianca E.	Determination of evolutionary units in European representatives of the crab genus Pilumnus	Central European Journal of Biology	0	0.00		Decapoda	Genetic variability	Europe	M	NO
2014	Schwentner	Schwentner, Martin; Timms, Brian V.; Richter, Stefan	Evolutionary systematics of the Australian Eocyzicus fauna (Crustacea: Branchiopoda: Spinicaudata) reveals hidden diversity and phylogeographic structure	Journal of Zoological Systematics and Evolutionary Research	0	0.00		Diplostraca	Genetic variability	Australia	F	NO
2007	Costa	Costa, Filipe O.; deWaard, Jeremy R.; Boutillier, James; Ratnasingham, Sujeevan; Dooh, Robert T.; Hajibabaei, Mehrdad; Hebert, Paul D. N.	Biological identifications through DNA barcodes: the case of the Crustacea	Canadian Journal of Fisheries and Aquatic Sciences	165	18.33		"Crustacea"	Identification, Library	Global	M, F	YES
2006	Barber	Barber, Paul; Boyce, Sarah L.	Estimating diversity of Indo-Pacific coral reef stomatopods through DNA barcoding of stomatopod larvae	Proceedings of the Royal Society of London Series B : Biological Sciences	62	6.20		Stomatopoda	Identification, Library	Indian Ocean, Pacific Ocean	M	NO
2005	Page	Page, TJ; Choy, SC; Hughes, JM	The taxonomic feedback loop: symbiosis of morphology and molecules	Biology Letters	49	4.45		Decapoda	Identification, Library	Australia	F	NO
2009	Radulovici	Radulovici, Adriana E.; Sainte-Marie, Bernard; Dufresne, France	DNA barcoding of marine crustaceans from the Estuary and Gulf of St Lawrence: a regional-scale approach	Molecular Ecology Resources	46	6.57		"Crustacea"	Identification, Library	Atlantic Ocean	M	YES
2007	Bucklin	Bucklin, Ann; Wiebe, Peter H.; Smolenack, Sara B.; Copley, Nancy J.; Beaudet, Jason G.; Bonner, Kaitlin G.; Farber-Lorda, Jaime; Pierson, James J.	DNA barcodes for species identification of euphausiids (Euphausiacea, Crustacea)	Journal of Plankton Research	41	4.56		Euphausiacea	Identification, Library	Global	M	NO
2010	Bucklin	Bucklin, Ann; Ortman, Brian D.; Jennings, Robert M.; Nigro, Lisa M.; Sweetman, Christopher J.; Copley, Nancy J.; Sutton, Tracey; Wiebe, Peter H.	A "Rosetta Stone" for metazoan zooplankton: DNA barcode analysis of species diversity of the Sargasso Sea (Northwest Atlantic Ocean)	Deep-Sea Research Part II - Topical Studies in Oceanography	32	5.33		"Crustacea"	Identification, Library	Atlantic Ocean	M	NO
2010	Bucklin	Bucklin, Ann; Hopcroft, Russell R.; Kosobokova, Ksenia N.; Nigro, Lisa M.; Ortman, Brian D.; Jennings, Robert M.; Sweetman, Christopher J.	DNA barcoding of Arctic Ocean holozooplankton for species identification and recognition	Deep-Sea Research Part II - Topical Studies in Oceanography	31	5.17		"Crustacea"	Identification, Library	Arctic Ocean	M	NO
2011	De Broyer	De Broyer, Claude; Danis, Bruno; Allcock, Louise; Angel, Martin; Arango, Claudia; Artois, Tom; Barnes, David; Bartsch, Ilse; Bester, Marthan; Blachowiak-Samolyk, Kasia; Blazewicz, Magda; Bohn, Jens; Brandt, Angelika; Brandao, Simone Nunes; David, Bruno; de Salas, Miguel; Eleaume, Marc; Emig, Christian; Fautin, Daphne; George, Kai-Horst; Gillan, David; Gooday, Andrew; Hopcroft, Russ; Jangoux, Mich…	How many species in the Southern Ocean? Towards a dynamic inventory of the Antarctic marine species	Deep-Sea Research Part II - Topical Studies in Oceanography	24	4.80		"Crustacea"	Identification, Library	Southern Ocean	M	NO
2011	Briski	Briski, Elizabeta; Cristescu, Melania E.; Bailey, Sarah A.; MacIsaac, Hugh J.	Use of DNA barcoding to detect invertebrate invasive species from diapausing eggs	Biological Invasions	20	4.00		"Crustacea"	Identification, Library	North America	M, F	NO
2009	Grant	Grant, Rachel Anne; Linse, Katrin	Barcoding Antarctic biodiversity: current status and the CAML initiative, a case study of marine invertebrates	Polar Biology	19	2.71		"Crustacea"	Identification, Library	Southern Ocean	M	YES (workflow)
2011	Plaisance	Plaisance, Laetitia; Caley, M. Julian; Brainard, Russell E.; Knowlton, Nancy	The diversity of coral reefs: what are we missing?	PLoS ONE	19	3.80	OA	"Crustacea"	Identification, Library	Indian Ocean, Pacific Ocean, Atlantic Ocean	M	NO
2009	Shih	Shih, Hsi-Te; Kamrani, Ehsan; Davie, Peter J. F.; Liu, Min-Yun	Genetic evidence for the recognition of two fiddler crabs, Uca iranica and U. albimana (Crustacea: Brachyura: Ocypodidae), from the northwestern Indian Ocean, with notes on the U. lactea species-complex	Hydrobiologia	18	2.57		Decapoda	Identification, Library	Indian Ocean	M	NO
2009	Plaisance	Plaisance, L.; Knowlton, N.; Paulay, G.; Meyer, C.	Reef-associated crustacean fauna: biodiversity estimates using semi-quantitative sampling and DNA barcoding	Coral Reefs	17	2.43		"Crustacea"	Identification, Library	Pacific Ocean	M	YES
2009	Scalici	Scalici, Massimiliano; Chiesa, Stefania; Gherardi, Francesca; Ruffini, Marina; Gibertini, Giancarlo; Marzano, Francesco Nonnis	The new threat to Italian inland waters from the alien crayfish "gang'': the Australian Cherax destructor Clark, 1936	Hydrobiologia	17	2.43		Decapoda	Identification, Library	Europe	F	NO
2008	Elias-Gutierrez	Elias-Gutierrez, Manuel; Martinez Jeronimo, Fernando; Ivanova, Natalia V.; Valdez-Moreno, Martha; Hebert, Paul D.N.	DNA barcodes for Cladocera and Copepoda from Mexico and Guatemala, highlights and new discoveries	Zootaxa	15	1.88		"Crustacea"	Identification, Library	North America	F	YES
2010	Tang	Tang, Ricky W. K.; Yau, Cynthia; Ng, Wai-Chuen	Identification of stomatopod larvae (Crustacea: Stomatopoda) from Hong Kong waters using DNA barcodes	Molecular Ecology Resources	15	2.50		Stomatopoda	Identification, Library	Pacific Ocean	M	NO
2012	Valdez-Moreno	Valdez-Moreno, Martha; Quintal-Lizama, Carolina; Gomez-Lozano, Ricardo; del Carmen Garcia-Rivas, Maria	Monitoring an alien invasion: DNA barcoding and the identification of lionfish and their prey on coral reefs of the Mexican Caribbean	PLoS ONE	14	3.50	OA	"Crustacea"	Identification, Library	Atlantic Ocean	M	YES
2009	Hou	Hou, Zhong-e; Li, Zhu; Li, Shu-qiang	Identifying Chinese species of Gammarus (Crustacea : Amphipoda) using DNA barcoding	Current Zoology	12	1.71	OA	Amphipoda	Identification, Library	Pacific Ocean	M, F	NO
2011	Böttger-Schnack	Boettger-Schnack, Ruth; Machida, Ryuji J.	Comparison of morphological and molecular traits for species identification and taxonomic grouping of oncaeid copepods	Hydrobiologia	10	2.00		Copepoda	Identification, Library	Atlantic Ocean	M	NO
2008	Buhay	Buhay, Jennifer E.; Crandall, Keith A.	Taxonomic revision of cave crayfishes in the genus Orconectes, subgenus Orconectes (decapoda : cambaridae) along the Cumberland Plateau, including a description of a new species, Orconectes barri	Journal of Crustacean Biology	10	1.25		Decapoda	Identification, Library	North America	F	NO
2008	Anker	Anker, Arthur; Hurt, Carla; Jara, Javier A.; Knowlton, Nancy	Revision of the Alpheus cylindricus Kingsley, 1878 species complex (Crustacea: Decapoda: Alpheidae), with revalidation of A. vanderbilti Boone, 1930	Zootaxa	9	1.12		Decapoda	Identification, Library	Pacific Ocean, Atlantic Ocean	M	NO
2011	Filipova	Filipova, L.; Grandjean, F.; Chucholl, C.; Soes, D. M.; Petrusek, A.	Identification of exotic North American crayfish in Europe by DNA barcoding	Knowledge and Management of Aquatic Ecosystems	9	1.80	OA	Decapoda	Identification, Library	Europe	F	NO
2012	Haye	Haye, Pilar A.; Segovia, Nicolas I.; Vera, Raul; de los Angeles Gallardo, Maria; Gallardo-Escarate, Cristian	Authentication of commercialized crab-meat in Chile using DNA Barcoding	Food Control	9	2.25		Decapoda	Identification, Library	Pacific Ocean	M	NO
2012	Ma	Ma, Hongyu; Ma, Chunyan; Ma, Lingbo	Molecular identification of genus Scylla (Decapoda: Portunidae) based on DNA barcoding and polymerase chain reaction	Biochemical Systematics and Ecology	9	2.25		Decapoda	Identification, Library	Global	M	NO
2008	Anker	Anker, Arthur; Hurt, Carla; Knowlton, Nancy	Revision of the Alpheus websteri Kingsley, 1880 species complex (Crustacea : Decapoda : Alpheidae), with revalidation of A-arenensis (Chace, 1937)	Zootaxa	7	0.88		Decapoda	Identification, Library	Atlantic Ocean	M	NO
2012	Duggan	Duggan, Ian C.; Robinson, Karen V.; Burns, Carolyn W.; Banks, Jonathan C.; Hogg, Ian D.	Identifying invertebrate invasions using morphological and molecular analyses: North American Daphnia 'pulex' in New Zealand fresh waters	Aquatic Invasions	6	1.50	OA	Diplostraca	Identification, Library	Australia	F	YES
2012	Leray	Leray, M.; Boehm, J. T.; Mills, S. C.; Meyer, C. P.	Moorea BIOCODE barcode library as a tool for understanding predator-prey interactions: insights into the diet of common predatory coral reef fishes	Coral Reefs	6	1.50		"Crustacea"	Identification, Library	Pacific Ocean	M	YES
2013	Chen	Chen, Hsi-Nien; Hoeg, Jens T.; Chan, Benny K. K.	Morphometric and molecular identification of individual barnacle cyprids from wild plankton: an approach to detecting fouling and invasive barnacle species	Biofouling	4	1.33		Cirripedia	Identification, Library	Pacific Ocean	M	YES (ID engine)
2010	Hirose	Hirose, Mamiko; Osawa, Masayuki; Hirose, Euichi	DNA barcoding of hermit crabs of genus Clibanarius Dana, 1852 (Anomura: Diogenidae) in the Ryukyu Islands, southwestern Japan	Zootaxa	3	0.50		Decapoda	Identification, Library	Pacific Ocean	M	NO
2012	Nicole	Nicole, Silvia; Negrisolo, Enrico; Eccher, Giulia; Mantovani, Roberto; Patarnello, Tomaso; Erickson, David L.; Kress, W. John; Barcaccia, Gianni	DNA barcoding as a reliable method for the authentication of commercial seafood products	Food Technology and Biotechnology	3	0.75	OA	"Crustacea"	Identification, Library	Atlantic Ocean	M	NO
2011	Palero	Palero, Ferran; Guerao, Guillermo; Clark, Paul F.; Abello, Pere	Scyllarus arctus (Crustacea: Decapoda: Scyllaridae) final stage phyllosoma identified by DNA analysis, with morphological description	Journal of the Marine Biological Association of the United Kingdom	3	0.60		Decapoda	Identification, Library	Atlantic Ocean	M	NO
2012	Robe	Robe, Lizandra J.; Machado, Stela; Bartholomei-Santos, Marlise L.	The DNA barcoding and the caveats with respect to its application to some species of Palaemonidae (Crustacea, Decapoda)	Zoological Science	3	0.75		Decapoda	Identification, Library	N/A	N/A	NO
2014	Blazewicz-Paskowycz	Blazewicz-Paszkowycz, Magdalena; Jennings, Robert M.; Jeskulke, Karen; Brix, Saskia	Discovery of swimming males of Paratanoidea (Tanaidacea)	Polish Polar Research	2	1.00	OA	Tanaidacea	Identification, Library	Atlantic Ocean	M	NO
2011	Böttger-Schnack	Boettger-Schnack, Ruth	Taxonomic re-examination and distribution of copepods reported as Oncaea notopus Giesbrecht, 1891 (Copepoda, Oncaeidae) in the Mediterranean Sea	Marine Biodiversity	2	0.40		Copepoda	Identification, Library	Atlantic Ocean	M	NO
2012	Grabowski	Grabowski, Michal; Rewicz, Tomasz; Bacela-Spychalska, Karolina; Konopacka, Alicja; Mamos, Tomasz; Jazdzewski, Krzysztof	Cryptic invasion of Baltic lowlands by freshwater amphipod of Pontic origin	Aquatic Invasions	2	0.50	OA	Amphipoda	Identification, Library	Europe	F	NO
2013	Keskin	Keskin, Emre; Atar, Hasan Huseyin	DNA barcoding commercially important aquatic invertebrates of Turkey	Mitochondrial DNA	2	0.67		"Crustacea"	Identification, Library	Atlantic Ocean	M	YES
2012	Kumar	Kumar, C. Prasanna; John, B. Akbar; Khan, S. Ajmal; Lyla, P. S.; Jalal, K. C. A.	Limit of DNA Barcode in delineating Penaeus monodon and in its developing stages	Sains Malaysiana	2	0.50		Decapoda	Identification, Library	Indian Ocean	M	YES (ID engine)
2013	Laforest	Laforest, Brandon J.; Winegardner, Amanda K.; Zaheer, Omar A.; Jeffery, Nicholas W.; Boyle, Elizabeth E.; Adamowicz, Sarah J.	Insights into biodiversity sampling strategies for freshwater microinvertebrate faunas through bioblitz campaigns and DNA barcoding	BMC Ecology	2	0.67	OA	Ostracoda	Identification, Library	North America	F	YES
2013	Marusso	Marusso, V.; Trabucco, B.; Nonnis, O.; Maggi, C.; Cecchetti, S.; Nascetti, G.; Angeletti, D.; Cimmaruta, R.	Effects of sediment management on the amphipod community off the Latium coasts (Tyrrhenian Sea) and preliminary DNA barcoding data on Ampelisca (Amphipoda)	Crustaceana	2	0.67		Amphipoda	Identification, Library	Atlantic Ocean	M	NO
2013	Sukhikh	Sukhikh, Natalia; Souissi, Anissa; Souissi, Sami; Alekseev, Victor	Invasion of Eurytemora sibling species (Copepoda: Temoridae) from north America into the Baltic Sea and European Atlantic coast estuaries	Journal of Natural History	2	0.67		Copepoda	Identification, Library	Atlantic Ocean	M	NO
2013	Cheng	Cheng Fangping; Wang Minxiao; Sun Song; Li Chaolun; Zhang Yongshan	DNA barcoding of Antarctic marine zooplankton for species identification and recognition	Advances in Polar Science	1	0.33	OA	"Crustacea"	Identification, Library	Southern Ocean	M	NO
2014	dos Santos Silva	Silva, Erika dos Santos; de Abreu, Cinthia Bruno; Orlando, Tereza Cristina; Wisniewski, Celio; dos Santos-Wisniewski, Maria Jose	Alona iheringula Sinev & Kotov, 2004 (Crustacea, Anomopoda, Chydoridae, Aloninae): Life Cycle and DNA Barcode with Implications for the Taxonomy of the Aloninae Subfamily	PLoS ONE	1	0.50	OA	Diplostraca	Identification, Library	South America	F	NO
2013	Feller	Feller, Kathryn D.; Cronin, Thomas W.; Ahyong, Shane T.; Porter, Megan L.	Morphological and molecular description of the late-stage larvae of Alima Leach, 1817 (Crustacea: Stomatopoda) from Lizard Island, Australia	Zootaxa	1	0.33		Stomatopoda	Identification, Library	Pacific Ocean	M	NO
2013	Makino	Makino, Wataru; Ohtsuki, Hajime; Urabe, Jotaro	Finding copepod footprints: a protocol for molecular identification of diapausing eggs in lake sediments	Limnology	1	0.33		Copepoda	Identification, Library	Asia	F	NO
2009	Nonnis Marzano	Nonnis Marzano, Francesco; Scalici, Massimiliano; Chiesa, Stefania; Gherardi, Francesca; Piccinini, Armando; Gibertini, Giancarlo	The first record of the marbled crayfish adds further threats to fresh waters in Italy	Aquatic Invasions	1	0.14	OA	Decapoda	Identification, Library	Europe	F	NO
2012	Yang	Yang, Chien-Hui; Chan, Tin-Yam	On the taxonomy of the slipper lobster Chelarctus cultrifer (Ortmann, 1897) (Crustacea: Decapoda: Scyllaridae), with description of a new species	Raffles Bulletin of Zoology	1	0.25		Decapoda	Identification, Library	Pacific Ocean	M	NO
2008	Anker	Anker, Arthur; Hurt, Carla; Knowlton, Nancy	Revision of the Alpheus formosus Gibbes, 1850 complex, with redescription of A. formosus and description of a new species from the tropical western Atlantic (Crustacea: Decapoda: Alpheidae)	Zootaxa	0	0.00		Decapoda	Identification, Library	Pacific Ocean, Atlantic Ocean	M	NO
2012	De Grave	De Grave, Sammy; Chan, Tin-Yam; Fujita, Y.; Okuno, Junji	Hippolytidae and Barbouriidae (Decapoda: Caridea) collected during the Ryukyu "KUMEJIMA 2009" expedition	Zootaxa	2	0.50		Decapoda	Identification, Library	Pacific Ocean	M	NO
2013	Elias-Gutierrez	Elias-Gutierrez, M.; Leon-Regagnon, V.	DNA barcoding in Mexico: an introduction	Molecular Ecology Resources	0	0.00		"Crustacea"	Identification, Library	N/A	N/A	YES (workflow)
2013	Fransen	Fransen, Charles H. J. M.; Reijnen, Bastian T.	Caught in speciation? A new host for Conchodytes meleagrinae Peters, 1852 (Decapoda, Caridea, Palaemonidae)	Zootaxa	0	0.00		Decapoda	Identification, Library	Pacific Ocean	M	NO
2014	Fransen	Fransen, Charles H. J. M.	A second discovery of Diapontonia maranulus Bruce, 1986 (Crustacea: Decapoda: Palaemonidae) in the Caribbean	Zootaxa	0	0.00	OA	Decapoda	Identification, Library	Atlantic Ocean	M	NO
2013	Laetz	Laetz, E.; Coleman, C. O.; Christa, G.; Waegele, H.	Behavioral interactions between Tritaeta gibbosa (Crustacea, Amphipoda) and Ocnus planci (Echinodermata, Holothuroidea).	Vie et Milieu	0	0.00		Amphipoda	Identification, Library	Atlantic Ocean	M	NO
2014	Landeira	Landeira, Jose Maria; Chan, Tin-Yam; Aguilar-Soto, Natacha; Jiang, Guo-Chen; Yang, Chien-Hui	Description of the decapodid stage of Plesionika narval (Fabricius, 1787) (Decapoda: Caridea: Pandalidae) identified by DNA barcoding	Journal of Crustacean Biology	0	0.00		Decapoda	Identification, Library	Atlantic Ocean	M	NO
2014	Markert	Markert, Alexandra; Raupach, Michael J.; Segelken-Voigt, Alexandra; Wehrmann, Achim	Molecular identification and morphological characteristics of native and invasive Asian brush-clawed crabs (Crustacea: Brachyura) from Japanese and German coasts: Hemigrapsus penicillatus (De Haan, 1835) versus Hemigrapsus takanoi Asakura & Watanabe 2005.	Organisms, Diversity & Evolution	0	0.00		Decapoda	Identification, Library	Atlantic Ocean, Pacific Ocean	M	NO
2013	Meyer	Meyer, Roland; Weis, Andrea; Melzer, Roland R.	Decapoda of southern Chile: DNA barcoding and integrative taxonomy with focus on the genera Acanthocyclus and Eurypodius	Systematics and Biodiversity	0	0.00		Decapoda	Identification, Library	Pacific Ocean	M	YES
2014	Palero	Palero, Ferran; Guerao, Guillermo; Hall, Michael; Chan, Tin Yam; Clark, Paul F.	The 'giant phyllosoma' are larval stages of Parribacus antarcticus (Decapoda : Scyllaridae)	Invertebrate Systematics	0	0.00		Decapoda	Identification, Library	Pacific Ocean	M	NO
2011	Plaisance	Plaisance, Laetitia; Brainard, Russell; Caley, M. Julian; Knowlton, Nancy	Using DNA barcoding and standardized sampling to compare geographic and habitat differentiation of crustaceans: A Hawaiian Islands example	Diversity	0	0.00	OA	"Crustacea"	Identification, Library	Pacific Ocean	M	NO
2014	Sharma	Sharma, P.; Elias Gutierrez, M.; Kobayashi, T.	Identification of common cladocerans and calanoids in two South Australian reservoirs using DNA barcoding and morphological analysis: an integrative approach	Crustaceana	0	0.00		"Crustacea"	Identification, Library	Australia	F	NO
2014	Torres	Torres, Asvin P.; Palero, Ferran; Dos Santos, Antonina; Abello, Pere; Blanco, Edurne; Bone, Alexandra; Guerao, Guillermo	Larval stages of the deep-sea lobster Polycheles typhlops (Decapoda, Polychelida) identified by DNA analysis: morphology, systematic, distribution and ecology	Helgoland Marine Research	0	0.00		Decapoda	Identification, Library	Atlantic Ocean	M	NO
2013	Wilson	Wilson, John James; Sing, Kong Wah	DNA barcoding can successfully identify Penaeus monodon, associate life cycle stages, and generate hypotheses of unrecognised diversity	Sains Malaysiana	0	0.00		Decapoda	Identification, Library	N/A	N/A	YES (ID engine)
2012	Yuan	Yuan Shuai; An Jian-mei; Sha Zhong-li	DNA taxonomy of Balanidae	Marine Science	0	0.00		Cirripedia	Identification, Library	N/A	N/A	NO
2013	Maccari	Maccari, M.; Gomez, A.; Hontoria, F.; Amat, F.	Functional rare males in diploid parthenogenetic Artemia	Journal of Evolutionary Biology	3	1.00	OA	Anostraca	Identification, Library	Global	M	NO
2010	Ding	Ding, Ge; Zhang, Dai-zhen; Tang, Bo-ping	Identification of Old Tissue by Mitochondrial COI and 16S rDNA Barcoding	Sichuan Journal of Zoology	0	0.00		Decapoda	Identification, Library	N/A	N/A	NO
2009	Machida	Machida, Ryuji J.; Hashiguchi, Yasuyuki; Nishida, Mutsumi; Nishida, Shuhei	Zooplankton diversity analysis through single-gene sequencing of a community sample	BMC Genomics	1	0.14	OA	"Crustacea"	Identification, Library	Pacific Ocean	M	NO
2006	Lefebure	Lefebure, T.; Douady, C. J.; Gouy, M.; Gibert, J.	Relationship between morphological taxonomy and molecular divergence within Crustacea: proposal of a molecular threshold to help species delimitation.	Molecular Phylogenetics and Evolution	185	18.50		"Crustacea"	Methods	Global	M, F	NO
2008	Montero-Pau	Montero-Pau, Javier; Gomez, Africa; Munoz, Joaquin	Application of an inexpensive and high-throughput genomic DNA extraction method for the molecular ecology of zooplanktonic diapausing eggs	Limnology and Oceanography - Methods	50	6.25		"Crustacea"	Methods	Europe	M, F	NO
2012	Puillandre	Puillandre, N.; Bouchet, P.; Boisselier-Dubayle, M. -C.; Brisset, J.; Buge, B.; Castelin, M.; Chagnoux, S.; Christophe, T.; Corbari, L.; Lambourdiere, J.; Lozouet, P.; Marani, G.; Rivasseau, A.; Silva, N.; Terryn, Y.; Tillier, S.; Utge, J.; Samadi, S.	New taxonomy and old collections: integrating DNA barcoding into the collection curation process	Molecular Ecology Resources	14	3.50		"Crustacea"	Methods	N/A	N/A	YES (workflow)
2012	Asmyhr	Asmyhr, Maria G.; Cooper, Steven J. B.	Difficulties barcoding in the dark: the case of crustacean stygofauna from eastern Australia	Invertebrate Systematics	6	1.50		"Crustacea"	Methods	Australia	F	NO
2014	Riehl	Riehl, Torben; Brenke, Nils; Brix, Saskia; Driskell, Amy; Kaiser, Stefanie; Brandt, Angelika	Field and laboratory methods for DNA studies on deep-sea isopod crustaceans	Polish Polar Research	3	1.50	OA	Isopoda	Methods	N/A	M	YES (workflow)
2013	Prosser	Prosser, Sean; Martinez-Arce, Arely; Elias-Gutierrez, Manuel	A new set of primers for COI amplification from freshwater microcrustaceans	Molecular Ecology Resources	2	0.67		"Crustacea"	Methods	North America	F	YES
2013	Bronnenhuber	Bronnenhuber, Jennifer E.; Wilson, Chris C.	Combining species-specific COI primers with environmental DNA analysis for targeted detection of rare freshwater species	Conservation Genetics Resources	1	0.33		"Crustacea"	Methods	Europe	F	NO
2009	Steele	Steele, Allison N.; Simovich, Marie A.; Pepino, Domenica; Schroeder, Kathleen McNamara; Vandergast, Amy G.; Bohonak, Andrew J.	Optimized DNA extraction methods for encysted embryos of the endangered fairy shrimp, Branchinecta sandiegonensis	Conservation Genetics	1	0.14		Anostraca	Methods	North America	F	No
2012	Zuccon	Zuccon, Dario; Brisset, Julien; Corbari, Laure; Puillandre, Nicolas; Utge, Jose; Samadi, Sarah	An optimised protocol for barcoding museum collections of decapod crustaceans: a case-study for a 10-40-years-old collection	Invertebrate Systematics	1	0.25		Decapoda	Methods	N/A	N/A	YES
2010	Lai	Lai, Joelle C. Y.; Ng, Peter K. L.; Davie, Peter J. F.	A revision of the Portunus pelagicus (Linnaeus, 1758) species complex (Crustacea: Brachyura: Portunidae), with the recognition of four species	Raffles Bulletin of Zoology	23	3.83		Decapoda	New species description	Pacific Ocean, Indian Ocean	M	NO
2008	Elias-Gutierrez	Elias-Gutierrez, Manuel; Valdez-Moreno, Martha	A new cryptic species of Leberis Smirnov, 1989 (Crustacea, Cladocera, Chydoridae) from the Mexican semi-desert region, highlighted by DNA barcoding	Hidrobiologica	19	2.38		Diplostraca	New species description	North America	F	YES
2008	Schubart	Schubart, Christoph D.; Santl, Tobias; Koller, Peter	Mitochondrial patterns of intra- and interspecific differentiation among endemic freshwater crabs of ancient lakes in Sulawesi	Contributions to Zoology	17	2.12	OA	Decapoda	New species description	Asia	F	NO
2008	Anker	Anker, Arthur; Hurt, Carla; Knowlton, Nancy	Revision of the Alpheus cristulifrons species complex (Crustacea : Decapoda : Alpheidae), with description of a new species from the tropical eastern Atlantic	Journal of the Marine Biological Association of the United Kingdom	14	1.75		Decapoda	New species description	Pacific Ocean, Atlantic Ocean	M	NO
2011	Puillandre	Puillandre, Nicolas; Macpherson, Enrique; Lambourdiere, Josie; Cruaud, Corinne; Boisselier-Dubayle, Marie-Catherine; Samadi, Sarah	Barcoding type specimens helps to identify synonyms and an unnamed new species in Eumunida Smith, 1883 (Decapoda : Eumunididae)	Invertebrate Systematics	11	2.20		Decapoda	New species description	Pacific Ocean, Indian Ocean	M	YES
2007	Anker	Anker, Arthur; Hurt, Carla; Knowlton, Nancy	Revision of the Alpheus nuttingi (Schmitt) species complex (Crustacea: Decapoda: Alpheidae), with description of a new species from the tropical eastern Pacific	Zootaxa	10	1.11		Decapoda	New species description	Atlantic Ocean, Pacific Ocean	M	NO
2007	Anker	Anker, Arthur; Hurt, Carla; Knowlton, Nancy	Three transisthmian snapping shrimps (Crustacea: Decapoda: Alpheidae: Alpheus) associated with innkeeper worms (Echiura: Thalassematidae) in Panama	Zootaxa	10	1.11		Decapoda	New species description	Atlantic Ocean, Pacific Ocean	M	NO
2009	Anker	Anker, Arthur; Hurt, Carla; Knowlton, Nancy	Description of cryptic taxa within the Alpheus bouvieri A. Milne-Edwards, 1878 and A. hebes Kim and Abele, 1988 species complexes (Crustacea: Decapoda: Alpheidae)	Zootaxa	10	1.43		Decapoda	New species description	Atlantic Ocean, Pacific Ocean	M	NO
2012	Riehl	Riehl, Torben; Kaiser, Stefanie	Conquered from the Deep Sea? A new deep-sea isopod species from the Antarctic Shelf shows pattern of recent colonization	PLoS ONE	6	1.50	OA	Isopoda	New species description	Southern Ocean	M	YES
2011	Yoshida	Yoshida, Ryuta; Osawa, Masayuki; Hirose, Mamiko; Hirose, Euichi	A new genus and two new species of Peltogastridae (Crustacea: Cirripedia: Rhizocephala) parasitizing hermit crabs from Okinawa Island (Ryukyu Archipelago, Japan), and their DNA-barcodes	Zoological Science	6	1.20		Cirripedia	New species description	Pacific Ocean	M	NO
2011	Back	Back, Jinwook; Lee, Wonchoel; Huys, Rony	A new species of Remanea Klie, 1929 (Copepoda: Harpacticoida: Paramesochridae) with a redescription of the type species	Journal of Natural History	5	1.00		Copepoda	New species description	Pacific Ocean	M	NO
2012	Chen	Chen, Yi-Yang; Lin, Hsiu-Chin; Chan, Benny K. K.	Description of a new species of coral-inhabiting barnacle, Darwiniella angularis sp n. (Cirripedia, Pyrgomatidae) from Taiwan	ZooKeys	5	1.25	OA	Cirripedia	New species description	Pacific Ocean	M	NO
2011	Yang	Yang, Chien-Hui; Chen, I-Shiung; Chan, Tin-Yam	A new slipper lobster of the genus Galearctus Holthuis, 2002 (Crustacea, Decapoda, Scyllaridae) from New Caledonia	Zoosystema	5	1.00		Decapoda	New species description	Pacific Ocean	M	NO
2012	Schnurr	Schnurr, Sarah; Brix, Saskia	Eugerdella huberti sp nov - a new species of Desmosomatidae Sars, 1897 (Crustacea, Isopoda) from the deep-sea of the South Atlantic Ocean	Marine Biodiversity	4	1.00		Isopoda	New species description	Atlantic Ocean	M	NO
2009	Quiroz-Vasquez	Quiroz-Vazquez, Patricia; Elias-Gutierrez, Manuel	A new species of the freshwater cladoceran genus Scapholeberis Schoedler, 1858 (Cladocera: Anomopoda) from the semidesert Northern Mexico, highlighted by DNA barcoding	Zootaxa	4	0.57		Diplostraca	New species description	North America	F	YES
2012	Lörz	Loerz, Anne-Nina; Linse, Katrin; Smith, Peter J.; Steinke, Dirk	First molecular evidence for underestimated biodiversity of Rhachotropis (Crustacea, Amphipoda), with description of a new species	PLoS ONE	2	0.50	OA	Amphipoda	New species description	Southern Ocean	M	YES
2013	Camacho	Camacho, A. I.; Dorda, B. A.; Rey, I.	Old and new taxonomic tools: description of a new genus and two new species of Bathynellidae from Spain with morphological and molecular characters	Journal of Natural History	1	0.33		Bathynellacea	New species description	Europe	F	NO
2013	Dumont	Dumont, Henri J.; Rietzler, Arnola C.; Kalapothakis, Evanguedes	Micromoina arboricola n. gen., n. spec. (Crustacea: Cladocera), a new moinid living in a forest tree-hole in Minas Gerais, Brazil	Zootaxa	1	0.33		Diplostraca	New species description	South America	F	NO
2014	Karanovic	Karanovic, Tomislav; Kim, Kichoon; Lee, Wonchoel	Morphological and molecular affinities of two East Asian species of Stenhelia (Crustacea, Copepoda, Harpacticoida)	Zookeys	1	0.50	OA	Copepoda	New species description	Pacific Ocean	F	NO
2014	Khalaji-Pirbalouty	Khalaji-Pirbalouty, Valiallah; Raupach, Michael J.	A new species of Cymodoce Leach, 1814 (Crustacea: Isopoda: Sphaeromatidae) from the Persian Gulf based on morphological and molecular characteristics, with a redescription of Cymodoce tribullis from Queensland.	Zootaxa	1	0.50		Isopoda	New species description	Indian Ocean	M	NO
2010	Mohammed	Mohammed, Dawood S.; Salman, Salman D.; Ali, Malik H.	A morphological and molecular study on Artemia franciscana (Branchiopoda, Anostraca) from Basrah, Iraq	Crustaceana	1	0.17		Anostraca	New species description	Asia	F	NO
2014	Chang	Chang, Su-Ching; Chan, Tin-Yam; Ahyong, Shane T.	Two new species of the rare lobster genus Thaumastocheles Wood-Mason, 1874 (Reptantia: Nephropidae) discovered from recent deep-sea expeditions in the Indo-West Pacific	Journal of Crustacean Biology	0	0.00		Decapoda	New species description	Indian Ocean, Pacific Ocean	M	NO
2013	Davie	Davie, Peter J. F.; Wisespongpand, Puntip; Shih, Hsi-Te	A new species of Mictyris Latreille, 1806 (Crustacea: Decapoda: Brachyura: Mictyridae) from the Andaman coast of Thailand, with notes on its ecology and behaviour	Zootaxa	0	0.00		Decapoda	New species description	Indian Ocean	M	NO
2014	Gutierrez-Aguirre	Angelica Gutierrez-Aguirre, Martha; Cervantes-Martinez, Adrian; Elias-Gutierrez, Manuel	An example of how barcodes can clarify cryptic species: the case of the calanoid copepod Mastigodiaptomus albuquerquensis (Herrick)	PLoS ONE	0	0.00	OA	Copepoda	New species description	North America	F	YES
2014	Koo	Koo, Hyeyoung; Kim, Won	Synalpheus jejuensis n. sp. (Crustacea: Decapoda: Alpheidae) from Korea based on morphological and molecular study	Animal Cells and Systems	0	0.00		Decapoda	New species description	Pacific Ocean	M	NO
2014	Lee	Lee, Seunghan; Kim, Kichoon; Lee, Wonchoel	A new species of Harpacticella Sars, 1908 (Copepoda, Harpacticoida), from a tidal pool on Jeju Island, Korea	ZooKeys	0	0.00	OA	Copepoda	New species description	Pacific Ocean	M	NO
2013	Lin	Lin, Chia-Wei; Tsuchida, Shinji; Lin, Saulwood; Berndt, Christian; Chan, Tin-Yam	Munidopsis lauensis Baba & de Saint Laurent, 1992 (Decapoda, Anomura, Munidopsidae), a newly recorded squat lobster from a cold seep in Taiwan	Zootaxa	0	0.00		Decapoda	New species description	Pacific Ocean	M	NO
2012	Malay	Malay, Maria Celia (Machel) D.; Komai, Tomoyuki; Chan, Tin-Yam	A new cryptic species in the "Calcinus anani Poupin & McLaughlin, 1998" species complex (Decapoda: Anomura: Diogenidae): evidence from colouration and	Zootaxa	1	0.25		Decapoda	New species description	Pacific Ocean	M	NO
2014	Negri	Negri, Mariana; Lemaitre, Rafael; Mantelatto, Fernando L.	Molecular and morphological resurrection of Clibanarius symmetricus (Randall, 1840), a cryptic species hiding under the name for the "thinstripe" hermit crab C. vittatus (Bosc, 1802) (Decapoda: Anomura: Diogenidae)	Journal of Crustacean Biology	0	0.00		Decapoda	New species description	Atlantic Ocean	M	NO
2014	Neptali Morales-Serna	Neptali Morales-Serna, Francisco; Daniel Pinacho-Pinacho, Carlos; Gomez, Samuel; Perez-Ponce de Leon, Gerardo	Diversity of sea lice (Copepoda: Caligidae) parasitic on marine fishes with commercial and aquaculture importance in Chamela Bay, Pacific coast of Mexico by using morphology and DNA barcoding, with description of a new species of Caligus	Parasitology International	0	0.00		Copepoda	New species description	Pacific Ocean	M	NO
2014	Park	Park, Eun-Ok; Lee, Seunghan; Cho, Mijin; Yoon, Suk Hyun; Lee, Yoon; Lee, Wonchoel	A new species of the genus Tigriopus (Copepoda: Harpacticoida: Harpacticidae) from Antarctica	Proceedings of the Biological Society of Washington	0	0.00		Copepoda	New species description	Southern Ocean	M	NO
2014	van der Meij	Van Der Meij, Sancia E. T.	A new species of Opecarcinus Kropp & Manning, 1987 (Crustacea: Brachyura: Cryptochiridae) associated with the stony corals Pavona clavus (Dana, 1846) and P. bipartita Nemenzo, 1980 (Scleractinia: Agariciidae)	Zootaxa	0	0.00	OA	Decapoda	New species description	Pacific Ocean	M	NO
2008	Song	Song, Hojun; Buhay, Jennifer E.; Whiting, Michael F.; Crandall, Keith A.	Many species in one: DNA barcoding overestimates the number of species when nuclear mitochondrial pseudogenes are coamplified	Proceedings of the National Academy of Sciences of the USA	292	36.50		"Crustacea"	NUMTS	N/A	N/A	NO
2009	Buhay	Buhay, Jennifer E.	“COI-Like” sequences are becoming problematic in molecular systematic and DNA barcoding studies	Journal of Crustacean Biology	97	13.86		"Crustacea"	NUMTS	N/A	N/A	YES (data mining)
2013	Gislason	Gislason, O. S.; Svavarsson, J.; Halldorsson, H. P.; Palsson, S.	Nuclear mitochondrial DNA (numt) in the Atlantic rock crab Cancer irroratus Say, 1817 (Decapoda, Cancridae)	Crustaceana	2	0.67		Decapoda	NUMTS	Atlantic Ocean	M	NO
2013	Kim	Kim, Se-Joo; Lee, Kyeong Yong; Ju, Se-Jong	Nuclear mitochondrial pseudogenes in Austinograea alayseae hydrothermal vent crabs (Crustacea: Bythograeidae): effects on DNA barcoding	Molecular Ecology Resources	2	0.67		Decapoda	NUMTS	Pacific Ocean	M	NO
2013	da Silva	da Silva, Joana M.; dos Santos, Antonina; Cunha, Marina R.; Costa, Filipe O.; Creer, Simon; Carvalho, Gary R.	Investigating the molecular systematic relationships amongst selected Plesionika (Decapoda: Pandalidae) from the Northeast Atlantic and Mediterranean Sea	Marine Ecology - An Evolutionary Perspective	21	4.20		Decapoda	Phylogenetics	Atlantic Ocean	M	NO
2012	Yang	Yang, Chien-Hui; Bracken-Grissom, Heather; Kim, Dohyup; Crandall, Keith A.; Chan, Tin-Yam	Phylogenetic relationships, character evolution, and taxonomic implications within the slipper lobsters (Crustacea: Decapoda: Scyllaridae)	Molecular Phylogenetics and Evolution	9	2.25		Decapoda	Phylogenetics	Global	M	NO
2010	De Grave	De Grave, Sammy; Chu, Ka Hou; Chan, Tin-Yam	On the systematic position of Galatheacaris abyssalis (Decapoda: Galatheacaridoidea)	Journal of Crustacean Biology	7	1.17		Decapoda	Phylogenetics	Pacific Ocean	M	NO
2014	Karanovic	Karanovic, Tomislav; Kim, Kichoon	New insights into polyphyly of the harpacticoid genus Delavalia (Crustacea, Copepoda) through morphological and molecular study of an unprecedented diversity of sympatric species in a small South Korean bay	Zootaxa	3	1.50		Copepoda	Phylogenetics	Pacific Ocean	M	NO
2013	Linse	Linse, Katrin; Jackson, Jennifer A.; Fitzcharles, Elaine; Sands, Chester J.; Buckeridge, John S.	Phylogenetic position of Antarctic Scalpelliformes (Crustacea: Cirripedia: Thoracica)	Deep-Sea Research Part I - Oceanographic Research Papers	3	1.00		Cirripedia	Phylogenetics	Southern Ocean	M	NO
2014	Hultgren	Hultgren, Kristin M.; Hurt, Carla; Anker, Arthur	Phylogenetic relationships within the snapping shrimp genus Synalpheus (Decapoda: Alpheidae)	Molecular Phylogenetics and Evolution	2	1.00		Decapoda	Phylogenetics	Global	M	NO
2014	Karanovic	Karanovic, Tomislav; Kim, Kichoon	Suitability of cuticular pores and sensilla for harpacticoid copepod species delineation and phylogenetic reconstruction	Arthropod Structure & Development	0	0.00		Copepoda	Phylogenetics	Pacific Ocean	M	NO
2011	Liang	Liang, Huafang; Xu, Xiaopeng; Huang, Zhijiang; Weng, Shaoping; He, Jianguo	The molecular phylogeny on eight species of Panulirus genus from the Chinese coast based on COI gene sequence	Acta Scientiarum Naturalium Universitatis Sunyatseni	0	0.00		Decapoda	Phylogenetics	Pacific Ocean	M	NO
2008	Machida	Machida, Fyuji J.	Evolutionary genetic studies of marine zooplankton with future perspective	Umi No Kenkyu	0	0.00		Copepoda	Phylogenetics	Global	M	NO
2008	Wang	Wang, Weiwei; Luo, Qibin; Guo, Haiyan; Bossier, Peter; Van Stappen, Gilbert; Sorgeloos, Patrick; Xin, Nailiong; Sun, Qishi; Hu, Songnian; Yu, Jun	Phylogenetic analysis of brine shrimp (Artemia) in China using DNA barcoding	Genomics, Proteomics & Bioinformatics	0	0.00		Anostraca	Phylogenetics	Asia	F	NO
2012	Wildish	Wildish, J.; Pavesi, L.; Ketmaier, V.	Talitrid amphipods (Crustacea: Amphipoda: Talitridae) and the driftwood ecological niche: a morphological and molecular study	Journal of Natural History	0	0.00		Amphipoda	Phylogenetics	Atlantic Ocean	M	NO
